# Supplementary material for: Identification of loci of functional relevance to Barrett’s esophagus and esophageal adenocarcinoma: Cross-referencing of expression quantitative trait loci data from disease-relevant tissues with genetic association data
Source: PLoS One. 2019 Dec 31;14(12):e0227072. doi: 10.1371/journal.pone.0227072 (PMC6938334; doi:10.1371/journal.pone.0227072)
Supplement: S2 Table — (XLSX) [file pone.0227072.s002.xlsx]

## Sheet: S2
SNP information				Gharahkhani et al.		GTEx eQTL				Mark
SNP	Chromosome	Position	Alleles†	P value	Effect	Tissue	eGene	P value	Effect
rs7255	2	20878820	T/C	9.12×10-11	0.127	Gastro	C2orf43	2.54×10-07	0.471	genome-wide significant locus
						Mucosa	C2orf43	6.75×10-16	0.479
rs1821696	4	112953562	G/C	8.98×10-06	-0.086	Mucosa	TIFA	5.50×10-06	0.24	candidate locus, failed QC
						Mucosa	APAR1	3.84×10-05	0.205
rs147462972‡	5	622869	AC/A	3.23×10-09	-0.139	Mucosa	AC026740.1	5.84×10-11	-0.547	genome-wide significant locus
						Mucosa	SLC9A3	3.39×10-05	0.362
rs34779843	5	76879866	A/C	1.27×10-07	0.121	Mucosa	WDR41	2.23×10-08	0.407	candidate locus, failed QC
rs13220495	6	26441640	C/T	5.36×10-07	-0.166	Gastro	BTN3A2	9.22×10-17	-1.151	genome-wide significant locus, index SNP differs from top SNP	ld with rs9257809
						Mucosa	BTN3A2	2.05×10-32	-1.263
rs13201294	6	27556141	A/T	2.98×10-08	0.169	Gastro	AL022393.7	1.65×10-05	0.964	genome-wide significant locus, index SNP differs from top SNP	ld with rs9257809
						Mucosa	RP5-874C20.3	1.89×10-05	-0.248
						Mucosa	ZSCAN31	2.04×10-04	0.373
rs9257809	6	29356331	A/G	5.93×10-09	0.204	Gastro	ZFP57	5.24×10-05	1.062	genome-wide significant locus
						Mucosa	ZFP57	4.42×10-13	1.368
rs36057735	6	31319923	C/G	5.13×10-06	0.115	Gastro	HLA-B	1.90×10-06	0.449	candidate locus, failed QC
rs62413646	6	58003289	A/T	2.58×10-07	0.127	Gastro	LINC00680	2.02×10-08	-0.789	genome-wide significant locus, index SNP differs from top SNP	best SNP not gws anymore, no gws SNPs genotyped
						Mucosa	LINC00680	7.58×10-05	-0.388
rs2808207	6	76130215	C/T	2.22×10-05	-0.085	Mucosa	SENP6	5.79×10-05	-0.176	candidate locus, included in replication study
rs7774070	6	89911865	G/A	2.93×10-05	-0.081	Mucosa	GABRR1	3.50×10-05	-0.358	candidate locus, included in replication study
rs7754014	6	160918295	T/A	2.07×10-06	-0.109	Mucosa	SLC22A3	6.61×10-05	0.322	candidate locus, included in replication study
rs12112778	7	134856623	C/T	1.56×10-05	-0.082	Mucosa	C7orf49	6.03×10-20	0.48	candidate locus, failed QC
						Mucosa	RP11-134L10.1	8.76×10-10	0.438
						Mucosa	WDR91	2.56×10-08	0.331
						Mucosa	TMEM140	5.71×10-07	0.258
rs11249893	8	8700851	T/C	7.73×10-08	0.102	Mucosa	FAM86B3P	5.66×10-25	0.762	genome-wide significant locus, index SNP differs from top SNP	not gws!!! r2=0.66 w/ rs10108511
						Mucosa	CTA-398F10.2	1.60×10-09	0.442
						Mucosa	ALG1L13P	1.91×10-08	0.505
rs28630503	8	10009016	T/C	1.20×10-08	0.118	Mucosa	AF131215.9	8.59×10-07	0.274	genome-wide significant locus, index SNP differs from top SNP
						Mucosa	AF131215.2	3.03×10-05	0.319
rs1692821	8	11699988	C/T	1.21×10-06	-0.101	Gastro	CTSB	6.26×10-06	0.379	genome-wide significant locus, index SNP differs from top SNP
rs59341339	8	109463444	G/GA	3.67×10-05	0.081	Gastro	EMC2	2.25×10-05	0.322	candidate locus, excluded in plex design
						Mucosa	EMC2	1.57×10-05	-0.234
rs201932071	9	114502178	TC/T	2.13×10-05	-0.081	Gastro	GNG10	7.25×10-11	-0.477	candidate locus, failed QC
						Mucosa	GNG10	1.18×10-13	-0.449
rs11145842	9	139612706	C/A	2.40×10-05	-0.094	Mucosa	LCN8	2.94×10-06	-0.47	candidate locus, excluded in plex design
rs1626067	11	67192555	A/G	9.35×10-07	0.098	Gastro	PTPRCAP	8.43×10-10	-0.558	candidate locus, included in replication study
						Gastro	RPS6KB2	3.95×10-05	-0.274
						Mucosa	PTPRCAP	9.64×10-15	-0.354
rs9364	12	50570519	G/A	2.23×10-05	-0.083	Gastro	LIMA1	5.21×10-05	0.23	candidate locus, included in replication study
rs1540	16	75481185	C/G	3.02×10-05	0.11	Gastro	CFDP1	2.32×10-05	0.431	candidate locus, included in replication study
rs34537540	17	41392626	G/A	4.11×10-05	-0.149	Mucosa	NBR2	2.74×10-06	-0.734	candidate locus, failed QC
rs1029689	19	964051	T/G	2.96×10-05	0.129	Mucosa	WDR18	4.74×10-09	-0.594	candidate locus, included in replication study
rs12985299	19	5772295	G/C	3.97×10-05	-0.114	Mucosa	LONP1	2.43×10-05	-0.339	candidate locus, excluded in plex design
eQTL – expression quantitative trait loci; Gastro – gastroesophageal junction; GTEx – Genotype-Tissue Expression; Mucosa – esophageal mucosa; SNP – single-nucleotide polymorphism
† Effect allele specified first
‡ Best-associated SNP at that locus (rs9918259) was not analyzed in the GTEx dataset, probably due to a low minor allele frequency (MAF<0.01 in gnomAD). Variant rs147462972 was the second-best SNP at this locus and therefore analyzed instead.

## Sheet: S2_mod
SNP information				Gharahkhani et al.		GTEx eQTL				Mark
SNP	Chromosome	Position	Alleles†	P value	Effect	Tissue	eGene	P value	Effect
rs7255	2	20878820	T/C	9.12×10-11	0.127	Gastro	C2orf43	2.54×10-07	0.471	genome-wide significant locus
						Mucosa	C2orf43	6.75×10-16	0.479
rs1821696	4	112953562	G/C	8.98×10-06	-0.086	Mucosa	TIFA	5.50×10-06	0.24	candidate locus, failed QC
						Mucosa	APAR1	3.84×10-05	0.205
rs147462972‡	5	622869	AC/A	3.23×10-09	-0.139	Mucosa	AC026740.1	5.84×10-11	-0.547	genome-wide significant locus	second SNP in Gastro
						Mucosa	SLC9A3	3.39×10-05	0.362
rs34779843	5	76879866	A/C	1.27×10-07	0.121	Mucosa	WDR41	2.23×10-08	0.407	candidate locus, failed QC
rs13220495	6	26441640	C/T	5.36×10-07	-0.166	Gastro	BTN3A2	9.22×10-17	-1.151	genome-wide significant locus	ld with rs9257809
						Mucosa	BTN3A2	2.05×10-32	-1.263
rs13201294	6	27556141	A/T	2.98×10-08	0.169	Gastro	AL022393.7	1.65×10-05	0.964	genome-wide significant locus	ld with rs9257809
						Mucosa	RP5-874C20.3	1.89×10-05	-0.248
						Mucosa	ZSCAN31	2.04×10-04	0.373
rs9257809	6	29356331	A/G	5.93×10-09	0.204	Gastro	ZFP57	5.24×10-05	1.062	genome-wide significant locus
						Mucosa	ZFP57	4.42×10-13	1.368
rs36057735	6	31319923	C/G	5.13×10-06	0.115	Gastro	HLA-B	1.90×10-06	0.449	candidate locus, failed QC
rs62413646	6	58003289	A/T	2.58×10-07	0.127	Gastro	LINC00680	2.02×10-08	-0.789	genome-wide significant locus	best SNP not gws anymore, no gws SNPs genotyped
						Mucosa	LINC00680	7.58×10-05	-0.388
rs2808207	6	76130215	C/T	2.22×10-05	-0.085	Mucosa	SENP6	5.79×10-05	-0.176	candidate locus, included in replication study
rs7774070	6	89911865	G/A	2.93×10-05	-0.081	Mucosa	GABRR1	3.50×10-05	-0.358	candidate locus, included in replication study
rs7754014	6	160918295	T/A	2.07×10-06	-0.109	Mucosa	SLC22A3	6.61×10-05	0.322	candidate locus, included in replication study
rs12112778	7	134856623	C/T	1.56×10-05	-0.082	Mucosa	C7orf49	6.03×10-20	0.48	candidate locus, failed QC
						Mucosa	RP11-134L10.1	8.76×10-10	0.438
						Mucosa	WDR91	2.56×10-08	0.331
						Mucosa	TMEM140	5.71×10-07	0.258
rs11249893	8	8700851	T/C	7.73×10-08	0.102	Mucosa	FAM86B3P	5.66×10-25	0.762	genome-wide significant locus	not gws!!! r2=0.66 w/ rs10108511
						Mucosa	CTA-398F10.2	1.60×10-09	0.442
						Mucosa	ALG1L13P	1.91×10-08	0.505
rs28630503	8	10009016	T/C	1.20×10-08	0.118	Mucosa	AF131215.9	8.59×10-07	0.274	genome-wide significant locus	in Gharahkhani belongs to rs17749155
						Mucosa	AF131215.2	3.03×10-05	0.319
rs10108511	8	11435516	T/C	2.12×10-09	0.0188	Mucosa	AF131215.9	1.63×10-12	-0.358509	genome-wide significant locus
						Mucosa	AF131215.2	2.88×10-11	-0.463694
						Mucosa	FAM167A	1.26×10-09	-0.382225
						Mucosa	RP11-419I17.1	1.29×10-06	-0.378693
rs59341339	8	109463444	G/GA	3.67×10-05	0.081	Gastro	EMC2	2.25×10-05	0.322	candidate locus, excluded in plex design
						Mucosa	EMC2	1.57×10-05	-0.234
rs201932071	9	114502178	TC/T	2.13×10-05	-0.081	Gastro	GNG10	7.25×10-11	-0.477	candidate locus, failed QC
						Mucosa	GNG10	1.18×10-13	-0.449
rs11145842	9	139612706	C/A	2.40×10-05	-0.094	Mucosa	LCN8	2.94×10-06	-0.47	candidate locus, excluded in plex design
rs1626067	11	67192555	A/G	9.35×10-07	0.098	Gastro	PTPRCAP	8.43×10-10	-0.558	candidate locus, included in replication study
						Gastro	RPS6KB2	3.95×10-05	-0.274
						Mucosa	PTPRCAP	9.64×10-15	-0.354
rs9364	12	50570519	G/A	2.23×10-05	-0.083	Gastro	LIMA1	5.21×10-05	0.23	candidate locus, included in replication study
rs1540	16	75481185	C/G	3.02×10-05	0.11	Gastro	CFDP1	2.32×10-05	0.431	candidate locus, included in replication study
rs34537540	17	41392626	G/A	4.11×10-05	-0.149	Mucosa	NBR2	2.74×10-06	-0.734	candidate locus, failed QC
rs1029689	19	964051	T/G	2.96×10-05	0.129	Mucosa	WDR18	4.74×10-09	-0.594	candidate locus, included in replication study
rs12985299	19	5772295	G/C	3.97×10-05	-0.114	Mucosa	LONP1	2.43×10-05	-0.339	candidate locus, excluded in plex design
eQTL – expression quantitative trait loci; Gastro – gastroesophageal junction; GTEx – Genotype-Tissue Expression; Mucosa – esophageal mucosa; SNP – single-nucleotide polymorphism
† Effect allele specified first
‡ Best-associated SNP at that locus (rs9918259) was not analyzed in the GTEx dataset, probably due to a low minor allele frequency (MAF<0.01 in gnomAD). Variant rs147462972 was the second-best SNP at this locus and therefore analyzed instead.

## Sheet: S2_neu
SNP information				Gharahkhani et al.		GTEx eQTL				Mark
SNP	Chromosome	Position	Alleles†	P value	Effect	Tissue	eGene	P value	Effect
rs7255	2	20878820	T/C	9.12×10-11	0.127	Gastro	C2orf43	2.54×10-07	0.471	genome-wide significant locus
						Mucosa	C2orf43	6.75×10-16	0.479
rs1821696	4	112953562	G/C	8.98×10-06	-0.086	Mucosa	TIFA	5.50×10-06	0.24	candidate locus, failed QC
						Mucosa	APAR1	3.84×10-05	0.205
rs147462972‡	5	622869	AC/A	3.23×10-09	-0.139	Mucosa	AC026740.1	5.84×10-11	-0.547	genome-wide significant locus
						Mucosa	SLC9A3	3.39×10-05	0.362
rs34779843	5	76879866	A/C	1.27×10-07	0.121	Mucosa	WDR41	2.23×10-08	0.407	candidate locus, failed QC
rs13220495	6	26441640	C/T	5.36×10-07	-0.166	Gastro	BTN3A2	9.22×10-17	-1.151	genome-wide significant locus
						Mucosa	BTN3A2	2.05×10-32	-1.263
rs13201294	6	27556141	A/T	2.98×10-08	0.169	Gastro	AL022393.7	1.65×10-05	0.964	genome-wide significant locus
						Mucosa	RP5-874C20.3	1.89×10-05	-0.248
						Mucosa	ZSCAN31	2.04×10-04	0.373
rs9257809	6	29356331	A/G	5.93×10-09	0.204	Gastro	ZFP57	5.24×10-05	1.062	genome-wide significant locus
						Mucosa	ZFP57	4.42×10-13	1.368
rs36057735	6	31319923	C/G	5.13×10-06	0.115	Gastro	HLA-B	1.90×10-06	0.449	candidate locus, failed QC
rs62413646	6	58003289	A/T	2.58×10-07	0.127	Gastro	LINC00680	2.02×10-08	-0.789	genome-wide significant locus
						Mucosa	LINC00680	7.58×10-05	-0.388
rs2808207	6	76130215	C/T	2.22×10-05	-0.085	Mucosa	SENP6	5.79×10-05	-0.176	candidate locus, included in replication study
rs7774070	6	89911865	G/A	2.93×10-05	-0.081	Mucosa	GABRR1	3.50×10-05	-0.358	candidate locus, included in replication study
rs7754014	6	160918295	T/A	2.07×10-06	-0.109	Mucosa	SLC22A3	6.61×10-05	0.322	candidate locus, included in replication study
rs12112778	7	134856623	C/T	1.56×10-05	-0.082	Mucosa	C7orf49	6.03×10-20	0.48	candidate locus, failed QC
						Mucosa	RP11-134L10.1	8.76×10-10	0.438
						Mucosa	WDR91	2.56×10-08	0.331
						Mucosa	TMEM140	5.71×10-07	0.258
rs11249893	8	8700851	T/C	7.73×10-08	0.102	Mucosa	FAM86B3P	5.66×10-25	0.762	genome-wide significant locus
						Mucosa	CTA-398F10.2	1.60×10-09	0.442
						Mucosa	ALG1L13P	1.91×10-08	0.505
rs28630503	8	10009016	T/C	1.20×10-08	0.118	Mucosa	AF131215.9	8.59×10-07	0.274	genome-wide significant locus
						Mucosa	AF131215.2	3.03×10-05	0.319
rs10108511	8	11435516	T/C	2.12×10-09	0.0188	Mucosa	AF131215.9	1.63×10-12	-0.358509	genome-wide significant locus
						Mucosa	AF131215.2	2.88×10-11	-0.463694
						Mucosa	FAM167A	1.26×10-09	-0.382225
						Mucosa	RP11-419I17.1	1.29×10-06	-0.378693
rs59341339	8	109463444	G/GA	3.67×10-05	0.081	Gastro	EMC2	2.25×10-05	0.322	candidate locus, excluded in plex design
						Mucosa	EMC2	1.57×10-05	-0.234
rs201932071	9	114502178	TC/T	2.13×10-05	-0.081	Gastro	GNG10	7.25×10-11	-0.477	candidate locus, failed QC
						Mucosa	GNG10	1.18×10-13	-0.449
rs11145842	9	139612706	C/A	2.40×10-05	-0.094	Mucosa	LCN8	2.94×10-06	-0.47	candidate locus, excluded in plex design
rs1626067	11	67192555	A/G	9.35×10-07	0.098	Gastro	PTPRCAP	8.43×10-10	-0.558	candidate locus, included in replication study
						Gastro	RPS6KB2	3.95×10-05	-0.274
						Mucosa	PTPRCAP	9.64×10-15	-0.354
rs9364	12	50570519	G/A	2.23×10-05	-0.083	Gastro	LIMA1	5.21×10-05	0.23	candidate locus, included in replication study
rs1540	16	75481185	C/G	3.02×10-05	0.11	Gastro	CFDP1	2.32×10-05	0.431	candidate locus, included in replication study
rs34537540	17	41392626	G/A	4.11×10-05	-0.149	Mucosa	NBR2	2.74×10-06	-0.734	candidate locus, failed QC
rs1029689	19	964051	T/G	2.96×10-05	0.129	Mucosa	WDR18	4.74×10-09	-0.594	candidate locus, included in replication study
rs12985299	19	5772295	G/C	3.97×10-05	-0.114	Mucosa	LONP1	2.43×10-05	-0.339	candidate locus, excluded in plex design
eQTL – expression quantitative trait loci; Gastro – gastroesophageal junction; GTEx – Genotype-Tissue Expression; Mucosa – esophageal mucosa; SNP – single-nucleotide polymorphism
† Effect allele specified first
‡ Best-associated SNP at that locus (rs9918259) was not analyzed in the GTEx dataset, probably due to a low minor allele frequency (MAF<0.01 in gnomAD). Variant rs147462972 was the second-best SNP at this locus and therefore analyzed instead.
