# Supplementary material for: Identification of loci of functional relevance to Barrett’s esophagus and esophageal adenocarcinoma: Cross-referencing of expression quantitative trait loci data from disease-relevant tissues with genetic association data
Source: PLoS One. 2019 Dec 31;14(12):e0227072. doi: 10.1371/journal.pone.0227072 (PMC6938334; doi:10.1371/journal.pone.0227072)
Supplement: S3 Table — (XLSX) [file pone.0227072.s003.xlsx]

## Sheet: S2
SNP information					Cases				Controls
SNP	Chromosome	Position	A1	A2	hom A1	het	hom A2	missing	hom A1	het	hom A2	missing
rs1821696	4	112953562	C	G	115	233	178	1502	204	446	296	21
rs34779843	5	76879866	A	C	70	464	833	661	58	287	603	19
rs36057735	6	31319923	G	C	145	313	1405	165	78	158	662	69
rs2808207	6	76130215	C	T	248	933	828	19	130	429	395	13
rs7774070	6	89911865	G	A	399	969	641	19	186	450	315	16
rs7754014	6	160918295	T	A	109	675	1211	33	33	318	592	24
rs12112778	7	134856623	T	C	163	110	1117	638	0	32	627	308
rs201932071	9	114502178	T	TC	0	0	1374	654	0	0	650	317
rs1626067	11	67192555	A	G	263	950	790	25	149	443	359	16
rs9364	12	50570519	G	A	254	909	835	30	121	441	392	13
rs1540	16	75481185	C	G	57	517	1434	20	20	222	711	14
rs34537540	17	41392626	G	A	17	358	1620	33	1	158	788	20
rs1029689	19	964051	T	G	59	486	1456	27	26	231	701	9
A1 – allele 1; A2 – allele 2; eQTL – expression quantitative trait loci; het – heterozygous; hom – homozygous; SNP – single-nucleotide polymorphism
